# Supplementary material for: Tumor immune dysfunction and exclusion subtypes in bladder cancer and pan-cancer: a novel molecular subtyping strategy and immunotherapeutic prediction model
Source: J Transl Med. 2024 Apr 17;22:365. doi: 10.1186/s12967-024-05186-8 (PMC11025237; doi:10.1186/s12967-024-05186-8)
Supplement: Supplementary file 2 — Additional file 2: Data S1. Details of sixty-nine TIDE marker genes. Data S2. Details of thirty TIDE and TIME overlapping genes. [file 12967_2024_5186_MOESM2_ESM.xlsx]

## Sheet: Data S1
Data S1. Details of sixty-nine TIDE marker genes.
Details were provided by the Molecular Signatures Database (MSigDB).
Gene Symbol	Cluster	NCBI (Entrez) Gene Id	Gene Description
ZNF195	C1	7748	zinc finger protein 195 [Source:HGNC Symbol;Acc:HGNC:12986]
ZNF823	C1	55552	zinc finger protein 823 [Source:HGNC Symbol;Acc:HGNC:30936]
ZNF443	C1	10224	zinc finger protein 443 [Source:HGNC Symbol;Acc:HGNC:20878]
DENND2D	C1	79961	DENN domain containing 2D [Source:HGNC Symbol;Acc:HGNC:26192]
GPR160	C1	26996	G protein-coupled receptor 160 [Source:HGNC Symbol;Acc:HGNC:23693]
ZNF552	C1	79818	zinc finger protein 552 [Source:HGNC Symbol;Acc:HGNC:26135]
FOXA1	C1	3169	forkhead box A1 [Source:HGNC Symbol;Acc:HGNC:5021]
BCAS1	C1	8537	brain enriched myelin associated protein 1 [Source:HGNC Symbol;Acc:HGNC:974]
ST3GAL5	C1	8869	ST3 beta-galactoside alpha-2,3-sialyltransferase 5 [Source:HGNC Symbol;Acc:HGNC:10872]
FAM3B	C1	54097	FAM3 metabolism regulating signaling molecule B [Source:HGNC Symbol;Acc:HGNC:1253]
TBX3	C1	6926	T-box transcription factor 3 [Source:HGNC Symbol;Acc:HGNC:11602]
AP2S1	C2	1175	adaptor related protein complex 2 subunit sigma 1 [Source:HGNC Symbol;Acc:HGNC:565]
MFAP2	C2	4237	microfibril associated protein 2 [Source:HGNC Symbol;Acc:HGNC:7033]
C11orf24	C2	53838	chromosome 11 open reading frame 24 [Source:HGNC Symbol;Acc:HGNC:1174]
SERPINH1	C2	871	serpin family H member 1 [Source:HGNC Symbol;Acc:HGNC:1546]
PLOD1	C2	5351	procollagen-lysine,2-oxoglutarate 5-dioxygenase 1 [Source:HGNC Symbol;Acc:HGNC:9081]
ABL2	C2	27	ABL proto-oncogene 2, non-receptor tyrosine kinase [Source:HGNC Symbol;Acc:HGNC:77]
PELO	C2	53918	pelota mRNA surveillance and ribosome rescue factor [Source:HGNC Symbol;Acc:HGNC:8829]
TBC1D16	C2	125058	TBC1 domain family member 16 [Source:HGNC Symbol;Acc:HGNC:28356]
USP13	C2	8975	ubiquitin specific peptidase 13 [Source:HGNC Symbol;Acc:HGNC:12611]
FGD1	C2	2245	FYVE, RhoGEF and PH domain containing 1 [Source:HGNC Symbol;Acc:HGNC:3663]
PEA15	C2	8682	proliferation and apoptosis adaptor protein 15 [Source:HGNC Symbol;Acc:HGNC:8822]
SLC1A4	C2	6509	solute carrier family 1 member 4 [Source:HGNC Symbol;Acc:HGNC:10942]
SLC7A6	C2	9057	solute carrier family 7 member 6 [Source:HGNC Symbol;Acc:HGNC:11064]
SMO	C2	6608	smoothened, frizzled class receptor [Source:HGNC Symbol;Acc:HGNC:11119]
MT1A	C2	4489	metallothionein 1A [Source:HGNC Symbol;Acc:HGNC:7393]
SPSB1	C2	80176	splA/ryanodine receptor domain and SOCS box containing 1 [Source:HGNC Symbol;Acc:HGNC:30628]
PRICKLE2	C2	166336	prickle planar cell polarity protein 2 [Source:HGNC Symbol;Acc:HGNC:20340]
SORCS2	C2	57537	sortilin related VPS10 domain containing receptor 2 [Source:HGNC Symbol;Acc:HGNC:16698]
NFIC	C2	4782	nuclear factor I C [Source:HGNC Symbol;Acc:HGNC:7786]
PAM	C2	5066	peptidylglycine alpha-amidating monooxygenase [Source:HGNC Symbol;Acc:HGNC:8596]
EVC	C2	2121	EvC ciliary complex subunit 1 [Source:HGNC Symbol;Acc:HGNC:3497]
EHD2	C2	30846	EH domain containing 2 [Source:HGNC Symbol;Acc:HGNC:3243]
TUBB6	C2	84617	tubulin beta 6 class V [Source:HGNC Symbol;Acc:HGNC:20776]
CD109	C2	135228	CD109 molecule [Source:HGNC Symbol;Acc:HGNC:21685]
CORO1C	C2	23603	coronin 1C [Source:HGNC Symbol;Acc:HGNC:2254]
EMP1	C2	2012	epithelial membrane protein 1 [Source:HGNC Symbol;Acc:HGNC:3333]
ECM1	C2	1893	extracellular matrix protein 1 [Source:HGNC Symbol;Acc:HGNC:3153]
SERPINE2	C2	5270	serpin family E member 2 [Source:HGNC Symbol;Acc:HGNC:8951]
RBP1	C2	5947	retinol binding protein 1 [Source:HGNC Symbol;Acc:HGNC:9919]
AGPAT4	C2	56895	1-acylglycerol-3-phosphate O-acyltransferase 4 [Source:HGNC Symbol;Acc:HGNC:20885]
MT1X	C2	4501	metallothionein 1X [Source:HGNC Symbol;Acc:HGNC:7405]
MYO1B	C2	4430	myosin IB [Source:HGNC Symbol;Acc:HGNC:7596]
IGFBP6	C2	3489	insulin like growth factor binding protein 6 [Source:HGNC Symbol;Acc:HGNC:5475]
PARVB	C2	29780	parvin beta [Source:HGNC Symbol;Acc:HGNC:14653]
MAPK12	C2	6300	mitogen-activated protein kinase 12 [Source:HGNC Symbol;Acc:HGNC:6874]
HEYL	C2	26508	hes related family bHLH transcription factor with YRPW motif like [Source:HGNC Symbol;Acc:HGNC:4882]
PPEF1	C2	5475	protein phosphatase with EF-hand domain 1 [Source:HGNC Symbol;Acc:HGNC:9243]
NUAK1	C2	9891	NUAK family kinase 1 [Source:HGNC Symbol;Acc:HGNC:14311]
ITGB5	C2	3693	integrin subunit beta 5 [Source:HGNC Symbol;Acc:HGNC:6160]
MFAP5	C2	8076	microfibril associated protein 5 [Source:HGNC Symbol;Acc:HGNC:29673]
COL10A1	C2	1300	collagen type X alpha 1 chain [Source:HGNC Symbol;Acc:HGNC:2185]
COL11A1	C2	1301	collagen type XI alpha 1 chain [Source:HGNC Symbol;Acc:HGNC:2186]
THBS1	C2	7057	thrombospondin 1 [Source:HGNC Symbol;Acc:HGNC:11785]
COL5A3	C2	50509	collagen type V alpha 3 chain [Source:HGNC Symbol;Acc:HGNC:14864]
LOX	C2	4015	lysyl oxidase [Source:HGNC Symbol;Acc:HGNC:6664]
TNFAIP6	C2	7130	TNF alpha induced protein 6 [Source:HGNC Symbol;Acc:HGNC:11898]
FAP	C2	2191	fibroblast activation protein alpha [Source:HGNC Symbol;Acc:HGNC:3590]
POSTN	C2	10631	periostin [Source:HGNC Symbol;Acc:HGNC:16953]
COL5A2	C2	1290	collagen type V alpha 2 chain [Source:HGNC Symbol;Acc:HGNC:2210]
COL18A1	C2	80781	collagen type XVIII alpha 1 chain [Source:HGNC Symbol;Acc:HGNC:2195]
ITGA5	C2	3678	integrin subunit alpha 5 [Source:HGNC Symbol;Acc:HGNC:6141]
HTRA1	C2	5654	HtrA serine peptidase 1 [Source:HGNC Symbol;Acc:HGNC:9476]
MRC2	C2	9902	mannose receptor C type 2 [Source:HGNC Symbol;Acc:HGNC:16875]
FSTL3	C2	10272	follistatin like 3 [Source:HGNC Symbol;Acc:HGNC:3973]
PDPN	C2	10630	podoplanin [Source:HGNC Symbol;Acc:HGNC:29602]
SPHK1	C2	8877	sphingosine kinase 1 [Source:HGNC Symbol;Acc:HGNC:11240]
TGFBI	C2	7045	transforming growth factor beta induced [Source:HGNC Symbol;Acc:HGNC:11771]
GPR68	C2	8111	G protein-coupled receptor 68 [Source:HGNC Symbol;Acc:HGNC:4519]

## Sheet: Data S2
Data S2. Details of thirty TIDE and TIME overlapping genes.
Details were provided by the MSigDB.
Gene Symbol	Cluster	NCBI (Entrez) Gene Id	Gene Description
ABL2	C2	27	ABL proto-oncogene 2, non-receptor tyrosine kinase [Source:HGNC Symbol;Acc:HGNC:77]
COL18A1	C2	80781	collagen type XVIII alpha 1 chain [Source:HGNC Symbol;Acc:HGNC:2195]
COL5A2	C2	1290	collagen type V alpha 2 chain [Source:HGNC Symbol;Acc:HGNC:2210]
COL5A3	C2	50509	collagen type V alpha 3 chain [Source:HGNC Symbol;Acc:HGNC:14864]
CORO1C	C2	23603	coronin 1C [Source:HGNC Symbol;Acc:HGNC:2254]
EHD2	C2	30846	EH domain containing 2 [Source:HGNC Symbol;Acc:HGNC:3243]
FAP	C2	2191	fibroblast activation protein alpha [Source:HGNC Symbol;Acc:HGNC:3590]
GPR68	C2	8111	G protein-coupled receptor 68 [Source:HGNC Symbol;Acc:HGNC:4519]
HTRA1	C2	5654	HtrA serine peptidase 1 [Source:HGNC Symbol;Acc:HGNC:9476]
IGFBP6	C2	3489	insulin like growth factor binding protein 6 [Source:HGNC Symbol;Acc:HGNC:5475]
ITGA5	C2	3678	integrin subunit alpha 5 [Source:HGNC Symbol;Acc:HGNC:6141]
LOX	C2	4015	lysyl oxidase [Source:HGNC Symbol;Acc:HGNC:6664]
MFAP5	C2	8076	microfibril associated protein 5 [Source:HGNC Symbol;Acc:HGNC:29673]
MRC2	C2	9902	mannose receptor C type 2 [Source:HGNC Symbol;Acc:HGNC:16875]
MT1A	C2	4489	metallothionein 1A [Source:HGNC Symbol;Acc:HGNC:7393]
MT1X	C2	4501	metallothionein 1X [Source:HGNC Symbol;Acc:HGNC:7405]
PAM	C2	5066	peptidylglycine alpha-amidating monooxygenase [Source:HGNC Symbol;Acc:HGNC:8596]
PARVB	C2	29780	parvin beta [Source:HGNC Symbol;Acc:HGNC:14653]
PDPN	C2	10630	podoplanin [Source:HGNC Symbol;Acc:HGNC:29602]
POSTN	C2	10631	periostin [Source:HGNC Symbol;Acc:HGNC:16953]
PRICKLE2	C2	166336	prickle planar cell polarity protein 2 [Source:HGNC Symbol;Acc:HGNC:20340]
RBP1	C2	5947	retinol binding protein 1 [Source:HGNC Symbol;Acc:HGNC:9919]
SERPINE2	C2	5270	serpin family E member 2 [Source:HGNC Symbol;Acc:HGNC:8951]
SLC7A6	C2	9057	solute carrier family 7 member 6 [Source:HGNC Symbol;Acc:HGNC:11064]
SORCS2	C2	57537	sortilin related VPS10 domain containing receptor 2 [Source:HGNC Symbol;Acc:HGNC:16698]
SPHK1	C2	8877	sphingosine kinase 1 [Source:HGNC Symbol;Acc:HGNC:11240]
TGFBI	C2	7045	transforming growth factor beta induced [Source:HGNC Symbol;Acc:HGNC:11771]
THBS1	C2	7057	thrombospondin 1 [Source:HGNC Symbol;Acc:HGNC:11785]
TNFAIP6	C2	7130	TNF alpha induced protein 6 [Source:HGNC Symbol;Acc:HGNC:11898]
TUBB6	C2	84617	tubulin beta 6 class V [Source:HGNC Symbol;Acc:HGNC:20776]
